# Supplementary material for: Real-World Evaluation of Uromonitor® for Bladder Cancer Detection and Surveillance
Source: Cancers (Basel). 2026 May 20;18(10):1650. doi: 10.3390/cancers18101650 (PMC13204559; doi:10.3390/cancers18101650)
Supplement: Supplementary file 1 [file cancers-18-01650-s001.zip]

Archive with 1 entries (1 files):
- cancers-4273594-supplementary.pdf
